# Supplementary material for: Dazzle camouflage, target tracking, and the confusion effect
Source: Behav Ecol. 2016 May 31;27(5):1547–51. doi: 10.1093/beheco/arw081 (PMC5027625; doi:10.1093/beheco/arw081)
Supplement: Supplementary Data [file arw081_supplementary_data.zip]

Archive with 1 entries (1 files):
- Supplementary_r2.docx
